# Supplementary material for: Gardening in the desert: a spatial optimization approach to locating gardens in rapidly expanding urban environments
Source: Int J Health Geogr. 2017 Oct 16;16:37. doi: 10.1186/s12942-017-0110-z (PMC5644113; doi:10.1186/s12942-017-0110-z)
Supplement: Supplementary file 1 — Additional file 1. Past and Present Phoenix Garden Locations. Point shapefile of the garden data used in this analysis. [file 12942_2017_110_MOESM1_ESM.zip]

Archive with 9 entries (8 files):
- Additional file 1/
- Additional file 1/GardenLocations.cpg
- Additional file 1/GardenLocations.dbf
- Additional file 1/GardenLocations.prj
- Additional file 1/GardenLocations.sbn
- Additional file 1/GardenLocations.sbx
- Additional file 1/GardenLocations.shp
- Additional file 1/GardenLocations.shp.xml
- Additional file 1/GardenLocations.shx
