# Supplementary material for: Gardening in the desert: a spatial optimization approach to locating gardens in rapidly expanding urban environments
Source: Int J Health Geogr. 2017 Oct 16;16:37. doi: 10.1186/s12942-017-0110-z (PMC5644113; doi:10.1186/s12942-017-0110-z)
Supplement: Supplementary file 3 — Additional file 3. Proposed Phoenix garden locations. Point shapefile of garden data generated from the spatial optimization analysis. [file 12942_2017_110_MOESM3_ESM.zip]

Archive with 8 entries (7 files):
- Additional file 3/
- Additional file 3/Sites_p_53.cpg
- Additional file 3/Sites_p_53.dbf
- Additional file 3/Sites_p_53.prj
- Additional file 3/Sites_p_53.sbn
- Additional file 3/Sites_p_53.sbx
- Additional file 3/Sites_p_53.shp
- Additional file 3/Sites_p_53.shx
