# Supplementary material for: Gardening in the desert: a spatial optimization approach to locating gardens in rapidly expanding urban environments
Source: Int J Health Geogr. 2017 Oct 16;16:37. doi: 10.1186/s12942-017-0110-z (PMC5644113; doi:10.1186/s12942-017-0110-z)
Supplement: Supplementary file 3 — Additional file 3. Proposed Phoenix garden locations. Point shapefile of garden data generated from the spatial optimization analysis. [file 12942_2017_110_MOESM3_ESM.zip › Additional file 3/Sites_p_53.prj]

PROJCS["NAD_1983_UTM_Zone_12N",GEOGCS["GCS_North_American_1983",DATUM["D_North_American_1983",SPHEROID["GRS_1980",6378137.0,298.257222101]],PRIMEM["Greenwich",0.0],UNIT["Degree",0.0174532925199433]],PROJECTION["Transverse_Mercator"],PARAMETER["False_Easting",500000.0],PARAMETER["False_Northing",0.0],PARAMETER["Central_Meridian",-111.0],PARAMETER["Scale_Factor",0.9996],PARAMETER["Latitude_Of_Origin",0.0],UNIT["Meter",1.0]]
